# Supplementary material for: 10-mer and 9-mer WALK Peptides with Both Antibacterial and Anti-Inflammatory Activities
Source: Antibiotics (Basel). 2022 Nov 10;11(11):1588. doi: 10.3390/antibiotics11111588 (PMC9686928; doi:10.3390/antibiotics11111588)
Supplement: Supplementary file 1 [file antibiotics-11-01588-s001.zip]

Archive with 1 entries (1 files):
- antibiotics-1983309-supplementary.pdf
